# Supplementary material for: Barriers and facilitators of care among visceral leishmaniasis patients following the implementation of a decentralized model in Turkana County, Kenya
Source: PLOS Glob Public Health. 2025 Mar 31;5(3):e0004161. doi: 10.1371/journal.pgph.0004161 (PMC11957299; doi:10.1371/journal.pgph.0004161)
Supplement: S1 Data — This file includes the following transcripts: •VL Patient In-depth Interview Transcripts: Verbatim transcripts of interviews conducted with VL patients, capturing their insights and lived experiences. •Healthcare Worker Key Informant Interview (KII) Transcripts: Transcripts from key informant interviews with healthcare workers, detailing their perspectives on decentralized care models for VL. (ZIP) [file pgph.0004161.s003.zip]

Archive with 31 entries (29 files):
- HCW and IDI transcripts/healthcare workers/
- HCW and IDI transcripts/healthcare workers/Res 001_FACILITY 1.docx
- HCW and IDI transcripts/healthcare workers/Res 002_FACILITY 2.docx
- HCW and IDI transcripts/healthcare workers/Res 003_ FACILITY 2.docx
- HCW and IDI transcripts/healthcare workers/Res 004_FACILITY 2.docx
- HCW and IDI transcripts/healthcare workers/Res 005_FACILITY 3.docx
- HCW and IDI transcripts/healthcare workers/Res 006_FACILITY 3.docx
- HCW and IDI transcripts/healthcare workers/Res 007_FACILITY 3.docx
- HCW and IDI transcripts/healthcare workers/Res 008_FACILITY 3.docx
- HCW and IDI transcripts/healthcare workers/Res 009_ FACILITY 4.docx
- HCW and IDI transcripts/healthcare workers/Res 011_FACILITY 4.docx
- HCW and IDI transcripts/healthcare workers/Res 012_FACILITY 4.docx
- HCW and IDI transcripts/healthcare workers/Res 013_FACILITY 1.docx
- HCW and IDI transcripts/healthcare workers/Res 014_FACILITY 1.docx
- HCW and IDI transcripts/healthcare workers/Res 015_FACILITY 1.docx
- HCW and IDI transcripts/healthcare workers/Res 10_ FACILITY 4.docx
- HCW and IDI transcripts/healthcare workers/Res 16_FACILITY 1.docx
- HCW and IDI transcripts/patient interviews/
- HCW and IDI transcripts/patient interviews/Res 001_FACILITY 1.docx
- HCW and IDI transcripts/patient interviews/Res 0012_FACILITY 4.docx
- HCW and IDI transcripts/patient interviews/Res 002_FACILITY 1.docx
- HCW and IDI transcripts/patient interviews/Res 003_FACILITY 1.docx
- HCW and IDI transcripts/patient interviews/Res 004_FACILITY 1.docx
- HCW and IDI transcripts/patient interviews/Res 005_FACILITY 1.docx
- HCW and IDI transcripts/patient interviews/Res 006_FACILITY 2.docx
- HCW and IDI transcripts/patient interviews/Res 007_FACILITY 2.docx
- HCW and IDI transcripts/patient interviews/Res 008_FACILITY 2.docx
- HCW and IDI transcripts/patient interviews/Res 009_FACILITY 3.docx
- HCW and IDI transcripts/patient interviews/Res 010_FACILITY 3.docx
- HCW and IDI transcripts/patient interviews/Res 011_FACILITY 4.docx
- HCW and IDI transcripts/patient interviews/Res 013_FACILITY 4.docx
